# Supplementary material for: E69K mutation in β-tubulin 2 blocks cell wall integrity signaling during plant cell elongation
Source: EMBO Rep. 2025 Sep 30;26(21):5117–32. doi: 10.1038/s44319-025-00507-4 (PMC12592460; doi:10.1038/s44319-025-00507-4)
Supplement: Supplementary file 2 — Movie EV1 [file 44319_2025_507_MOESM2_ESM.zip]

Archive with 5 entries (4 files):
- Movie EV1/
- Movie EV1/Movie EV1.docx
- __MACOSX/Movie EV1/._Movie EV1.docx
- Movie EV1/Movie EV1.avi
- __MACOSX/Movie EV1/._Movie EV1.avi
