# Supplementary material for: E69K mutation in β-tubulin 2 blocks cell wall integrity signaling during plant cell elongation
Source: EMBO Rep. 2025 Sep 30;26(21):5117–32. doi: 10.1038/s44319-025-00507-4 (PMC12592460; doi:10.1038/s44319-025-00507-4)
Supplement: Supplementary file 3 — Source data Fig. 1 [file 44319_2025_507_MOESM3_ESM.zip]

Archive with 33 entries (26 files):
- Figure 1/
- Figure 1/.DS_Store
- __MACOSX/Figure 1/._.DS_Store
- Figure 1/1H/
- Figure 1/1A/
- Figure 1/1G/
- Figure 1/1B/
- Figure 1/1D/
- Figure 1/1C/
- Figure 1/1H/plant height.xls
- __MACOSX/Figure 1/1H/._plant height.xls
- Figure 1/1A/.DS_Store
- __MACOSX/Figure 1/1A/._.DS_Store
- Figure 1/1A/Growth phenotype.JPG
- __MACOSX/Figure 1/1A/._Growth phenotype.JPG
- Figure 1/1G/DSC_4739.JPG
- __MACOSX/Figure 1/1G/._DSC_4739.JPG
- Figure 1/1B/.DS_Store
- __MACOSX/Figure 1/1B/._.DS_Store
- Figure 1/1B/Plant height.xls
- __MACOSX/Figure 1/1B/._Plant height.xls
- Figure 1/1D/Blue dots data.xls
- __MACOSX/Figure 1/1D/._Blue dots data.xls
- Figure 1/1D/Red line data.xls
- __MACOSX/Figure 1/1D/._Red line data.xls
- Figure 1/1D/Green lines data.xls
- __MACOSX/Figure 1/1D/._Green lines data.xls
- Figure 1/1C/fra1.tif
- __MACOSX/Figure 1/1C/._fra1.tif
- Figure 1/1C/sofa1.tif
- __MACOSX/Figure 1/1C/._sofa1.tif
- Figure 1/1C/WT.tif
- __MACOSX/Figure 1/1C/._WT.tif
