# Supplementary material for: E69K mutation in β-tubulin 2 blocks cell wall integrity signaling during plant cell elongation
Source: EMBO Rep. 2025 Sep 30;26(21):5117–32. doi: 10.1038/s44319-025-00507-4 (PMC12592460; doi:10.1038/s44319-025-00507-4)
Supplement: Supplementary file 3 — Source data Fig. 1 [file 44319_2025_507_MOESM3_ESM.zip › Figure 1/1B/Plant height.xls]

## Sheet: Sheet1
fra1	sofa1	wt
23.8	29.2	27.2
23.6	30.8	29.2
15.6	29.8	30
23.4	28.6	23.6
23.2	31.8	35.6
16.6	30.6	32.4
12.6	25	31.2
25.2	31.2	29.4
16.6	26.6	28.6
17.4	32	30.4
21	30	32.8
18.2	29	35.2
23.2	31.2	27
18.8	32.6	36
21.6	33.8	32.4
19.6	29.2	34.4
22	32.6	32.2
21.6	31.6	31.6
22	31	29.6
21.4	27.6	30.8
14	32	30.2
19.4	28.6	31.8
20	30.6	28.8
17.6	27	28.2
21.6	29.6	30.8
19	34.8	29.6
22.2	29.4	31
21.8	30.4	30.8
24	32	32.6
22.2	30	32.4
20.2	31.4	25.8
23.8	27.6	26.4
23	30	26
20.8	31.8	31.2
21.8	31.4	36.2
15.4	31.4	31.4
19.4		34
18.6	31	32.6
17.2	25	36.4
17.4	27.6	28
17.6	28.2	30.8
23.6	30.4	27
16	33.4	29.6
20.2	26.6	31.4
19.6	29.4	28.2
18.8	24	34.4
18.6	25.8	33.6
19	26.2	35.4
21	25.6	33
20.4	29	33
16.4	28.6	33.4
18.2	29.4	35.6
22.2		35.4
16.4	31.6	33.8
20.2	24.6
13.2
18.2
22.6
18.6
20.2
17.2
19.8
22.2
20
20.4
20
18.8
19
18.2
19.8
17.6
17
