# Supplementary material for: E69K mutation in β-tubulin 2 blocks cell wall integrity signaling during plant cell elongation
Source: EMBO Rep. 2025 Sep 30;26(21):5117–32. doi: 10.1038/s44319-025-00507-4 (PMC12592460; doi:10.1038/s44319-025-00507-4)
Supplement: Supplementary file 3 — Source data Fig. 1 [file 44319_2025_507_MOESM3_ESM.zip › Figure 1/1D/Blue dots data.xls]

## Sheet: Blue dots
Chromosome 5 position	△(SNP-index)
0.264501	0.192211
0.356159	0.192162
0.43419	0.210712
0.514516	0.211394
0.535602	0.202795
0.622639	0.181047
0.70504	0.181609
0.729891	0.173085
1.00054	0.129771
1.09086	0.13087
1.14287	0.129832
1.13654	0.189352
1.21135	0.141032
1.30049	0.142398
1.27661	0.133247
1.80481	0.271969
1.89389	0.275426
1.89563	0.265118
2.52938	0.222385
2.62233	0.226571
2.61404	0.215135
2.6773	0.225003
3.08062	0.07214
3.16954	0.0727472
3.15173	0.0647733
3.23261	0.263196
3.3287	0.267472
3.31116	0.256139
3.84782	0.517139
3.94244	0.522319
3.99214	0.43532
6.29605	0.195737
6.38898	0.197731
6.37331	0.188897
6.92455	0.346023
6.99233	0.353901
8.35642	0.65985
8.44091	0.661437
8.45477	0.652732
8.73596	0.323978
8.82678	0.324849
9.55423	0.387582
9.62201	0.388342
9.93377	0.445487
9.96088	0.408282
10.0253	0.442627
10.3083	0.329952
10.3806	0.277669
10.398	0.330303
10.4674	0.278723
10.6539	0.499368
10.7516	0.496695
10.8415	0.581118
10.9283	0.581338
10.9771	0.431142
10.9932	0.34054
11.0686	0.434991
11.0842	0.419119
11.0745	0.344375
11.1808	0.426423
11.1718	0.414163
11.2622	0.599545
11.3571	0.598385
11.8517	0.57296
11.9342	0.57749
12.0742	0.499219
12.0795	0.663342
12.1618	0.50203
12.1651	0.665907
12.1695	0.656253
12.3416	0.411697
12.4284	0.412032
12.6415	0.603678
12.7121	0.422324
12.7306	0.608879
12.7216	0.596521
12.7989	0.422805
12.8909	0.753807
12.9779	0.754975
12.9731	0.746696
13.2231	0.334397
13.3813	0.334173
13.6229	0.644071
13.7122	0.644543
13.675	0.636754
14.1144	0.373868
14.1921	0.377914
14.1864	0.366699
14.2985	0.618118
14.3663	0.608076
15.2514	0.243461
15.3367	0.243905
15.7624	0.556796
15.8212	0.544024
16.6752	0.355605
16.7625	0.350706
17.1993	0.617402
17.2505	0.60437
17.2987	0.6088
18.087	0.366944
18.1778	0.368987
18.1572	0.359999
18.2155	0.638517
18.3063	0.643909
18.2972	0.631887
18.4825	0.387212
18.5503	0.392882
20.7146	0.618492
20.8105	0.614198
21.3331	0.59125
21.4199	0.591158
21.8844	0.732423
21.9743	0.733704
21.9556	0.725316
22.0384	0.631528
22.0294	0.657502
23.8955	0.687478
23.9587	0.678887
25.0472	0.594621
25.1425	0.596617
25.1222	0.587816
25.6396	0.718481
25.6396	0.695993
25.7006	0.705885
