# Supplementary material for: E69K mutation in β-tubulin 2 blocks cell wall integrity signaling during plant cell elongation
Source: EMBO Rep. 2025 Sep 30;26(21):5117–32. doi: 10.1038/s44319-025-00507-4 (PMC12592460; doi:10.1038/s44319-025-00507-4)
Supplement: Supplementary file 3 — Source data Fig. 1 [file 44319_2025_507_MOESM3_ESM.zip › Figure 1/1D/Red line data.xls]

## Sheet: red line
Chromosome 5 position	△(SNP-index)
0.0607228	0.174805
0.153908	0.176276
0.255464	0.170665
0.363302	0.167656
0.447243	0.168126
0.524557	0.16002
0.611225	0.156374
0.694933	0.151733
0.788629	0.155069
0.850823	0.178343
0.874478	0.154352
0.944156	0.18088
0.901588	0.169511
1.04305	0.204951
1.03193	0.179667
1.1495	0.207213
1.23358	0.263636
1.23143	0.239531
1.23143	0.223089
1.24525	0.204215
1.33786	0.270651
1.2992	0.258075
1.2992	0.241634
1.30222	0.221333
1.29468	0.209493
1.43024	0.269783
1.52117	0.271458
1.57522	0.256712
1.64511	0.244577
1.63356	0.26736
1.73748	0.244223
1.83689	0.24853
1.83474	0.226305
1.93042	0.220335
1.90014	0.240708
2.02451	0.22047
2.12546	0.212523
2.11702	0.192133
2.11702	0.175691
2.11224	0.154789
2.11315	0.225109
2.18507	0.146989
2.18209	0.207793
2.21643	0.181805
2.21743	0.167105
2.27969	0.147718
2.31798	0.180854
2.31583	0.160887
2.33391	0.145459
2.41524	0.183617
2.50761	0.18432
2.58311	0.170789
2.62308	0.179738
2.68301	0.165693
2.7767	0.166159
2.87611	0.172232
2.88514	0.261888
2.88514	0.245447
2.88514	0.229005
2.88514	0.212563
2.88514	0.196122
2.93937	0.171941
2.94388	0.259634
2.94388	0.243193
2.94388	0.226751
2.94388	0.210309
2.94388	0.193868
3.02013	0.318467
2.99112	0.2999
3.11321	0.393179
3.10755	0.341782
3.11534	0.316123
3.12853	0.364737
3.21724	0.402151
3.17432	0.386902
3.17658	0.334029
3.1698	0.321505
3.17884	0.370464
3.17884	0.354023
3.26684	0.461511
3.26469	0.437671
3.27172	0.422036
3.29857	0.401873
3.37112	0.466972
3.33246	0.454313
3.33246	0.437871
3.33246	0.42143
3.46349	0.466021
3.5629	0.466115
3.6623	0.46621
3.76171	0.466304
3.85485	0.46964
3.88544	0.456677
3.87918	0.432282
3.93792	0.467592
3.93641	0.448159
3.98561	0.41607
4.04078	0.405352
4.12595	0.398727
4.15654	0.384384
4.24343	0.379407
4.27402	0.365064
4.35942	0.360053
4.39169	0.35293
4.45753	0.352744
4.52079	0.322615
4.61331	0.312143
4.70234	0.305123
4.72585	0.291102
4.81523	0.287627
4.82804	0.273717
4.92056	0.26343
5.00959	0.25473
5.0331	0.240574
5.11999	0.235712
5.15058	0.221427
5.23747	0.216105
5.26805	0.202279
5.35277	0.198243
5.40578	0.191568
5.49675	0.194045
5.59616	0.194139
5.69556	0.194234
5.79496	0.194328
5.89555	0.200821
5.9147	0.259685
5.91244	0.23663
5.90566	0.222832
5.9661	0.27441
5.96666	0.198377
5.9757	0.246066
5.9757	0.229625
5.9757	0.213183
6.05703	0.274169
6.15643	0.274263
6.24881	0.273894
6.33265	0.270569
6.39139	0.361688
6.46167	0.352733
6.55405	0.353859
6.65345	0.353953
6.75285	0.354047
6.84379	0.355955
6.93605	0.37552
6.98353	0.402509
7.02335	0.421939
7.00438	0.380817
7.04977	0.4399
7.07688	0.455834
7.04203	0.399536
7.104	0.472515
7.08269	0.424237
7.13111	0.490957
7.17156	0.518003
7.12788	0.451184
7.15499	0.469894
7.2126	0.538798
7.19953	0.498656
7.23801	0.559468
7.27585	0.578234
7.2318	0.519292
7.3047	0.596188
7.25891	0.536506
7.32819	0.616339
7.29054	0.554473
7.36886	0.634679
7.32217	0.573934
7.40289	0.656418
7.35831	0.593897
7.38091	0.611357
7.42157	0.634563
7.49386	0.657664
7.59327	0.657894
7.68861	0.658208
7.76712	0.637738
7.76712	0.523749
7.77777	0.6141
7.774	0.596579
7.774	0.580137
7.774	0.563695
7.774	0.547254
7.78168	0.493955
7.79208	0.66114
7.83545	0.642429
7.83468	0.531394
7.83726	0.622501
7.83726	0.60606
7.83726	0.589618
7.83726	0.573176
7.83726	0.556735
7.85985	0.501203
7.8747	0.488246
7.97281	0.491323
8.07437	0.491086
8.17162	0.491342
8.27102	0.49147
8.37258	0.487454
8.3904	0.455725
8.3885	0.433967
8.3885	0.417526
8.3885	0.401084
8.3885	0.384642
8.38592	0.370649
8.39753	0.32663
8.4382	0.49241
8.4382	0.475968
8.44724	0.457666
8.44724	0.441225
8.44724	0.424783
8.44724	0.408342
8.44724	0.3919
8.44573	0.373464
8.49694	0.327335
8.59634	0.329909
8.65508	0.336419
8.77211	0.374682
8.86862	0.37797
8.95163	0.398357
8.95555	0.379396
9.02904	0.410607
9.0536	0.402639
9.12618	0.410873
9.21987	0.410195
9.31153	0.412737
9.34972	0.397829
9.40965	0.381398
9.40965	0.406763
9.45677	0.366913
9.4729	0.389384
9.5452	0.366308
9.65086	0.365504
9.70657	0.393094
9.73892	0.374581
9.8062	0.395958
9.87796	0.419545
9.89763	0.394396
9.97896	0.424876
10.045	0.409684
10.0874	0.419163
10.1496	0.407669
10.241	0.411333
10.3193	0.430544
10.3342	0.410762
10.3713	0.448988
10.4122	0.473542
10.3766	0.426612
10.4443	0.450124
10.5088	0.476062
10.4669	0.464065
10.6025	0.475709
10.7019	0.47278
10.7956	0.471968
10.8756	0.458798
10.9007	0.475437
10.9206	0.449174
11.0001	0.472859
11.0321	0.529735
11.0272	0.495034
11.0694	0.476718
11.1197	0.574651
11.1176	0.550831
11.1176	0.534593
11.086	0.493051
11.1565	0.527151
11.2149	0.5809
11.1808	0.56937
11.1808	0.552929
11.3164	0.576021
11.3735	0.553465
11.3899	0.535988
11.4143	0.574076
11.4519	0.551193
11.4913	0.535062
11.5875	0.535684
11.6869	0.543761
11.7491	0.529728
11.7863	0.549834
11.8409	0.528536
11.9155	0.522909
11.935	0.547441
11.9616	0.534238
12.0324	0.559074
12.1262	0.565367
12.1339	0.54586
12.2211	0.548244
12.2885	0.535295
12.3104	0.499987
12.3556	0.541188
12.3847	0.528366
12.4008	0.502352
12.455	0.5184
12.4899	0.529454
12.5777	0.531565
12.6669	0.545519
12.6809	0.527446
12.7483	0.56981
12.7663	0.540381
12.8436	0.575104
12.8397	0.560053
12.9175	0.54044
12.918	0.490339
12.9385	0.577015
12.934	0.560756
12.9719	0.533701
13.0153	0.487576
13.1062	0.488427
13.1684	0.47905
13.1599	0.45218
13.265	0.4878
13.2593	0.465081
13.2515	0.448394
13.2885	0.535424
13.3381	0.49899
13.3316	0.474852
13.3327	0.456132
13.3915	0.540038
13.3496	0.52808
13.4852	0.539419
13.5846	0.538562
13.6512	0.494975
13.675	0.541841
13.6795	0.524581
13.743	0.487113
13.7314	0.50079
13.8398	0.487191
13.937	0.487533
14.0364	0.487627
14.1358	0.490507
14.1561	0.598739
14.1539	0.574906
14.1539	0.558464
14.1539	0.542023
14.1539	0.530201
14.2357	0.493225
14.2443	0.602334
14.2533	0.58655
14.2533	0.570109
14.2533	0.553667
14.2449	0.535107
14.2798	0.476647
14.2714	0.455306
14.2714	0.438864
14.2714	0.422423
14.2676	0.405513
14.284	0.386272
14.284	0.3642
14.2889	0.31308
14.2804	0.293887
14.2804	0.277446
14.2767	0.260412
14.2991	0.526588
14.2842	0.244402
14.3265	0.508678
14.3301	0.587303
14.3301	0.570861
14.3301	0.554419
14.3392	0.488287
14.3392	0.471846
14.3392	0.455404
14.3392	0.438962
14.3392	0.422521
14.3392	0.406079
14.3437	0.389517
14.3437	0.36772
14.3455	0.317375
14.3437	0.296348
14.3437	0.279906
14.3437	0.263464
14.3482	0.537247
14.3929	0.241975
14.4883	0.24143
14.5877	0.241524
14.6879	0.242399
14.7525	0.387485
14.7466	0.365797
14.7525	0.32122
14.7503	0.297594
14.7503	0.281152
14.7503	0.26471
14.778	0.244694
14.8554	0.393687
14.8136	0.374268
14.8136	0.32868
14.8136	0.312238
14.8136	0.295797
14.8136	0.279355
14.8091	0.263407
14.9491	0.393205
15.0485	0.393299
15.148	0.393393
15.2461	0.396306
15.2766	0.538519
15.2745	0.514369
15.2745	0.498108
15.2745	0.481667
15.2745	0.465225
15.2745	0.448783
15.2745	0.432342
15.2815	0.416812
15.3206	0.397817
15.3796	0.545148
15.3377	0.533203
15.3377	0.500569
15.3377	0.484127
15.3377	0.467685
15.3377	0.451244
15.3377	0.434802
15.3377	0.41836
15.4733	0.544666
15.5727	0.54476
15.6651	0.54298
15.6992	0.498103
15.6992	0.481661
15.6929	0.46327
15.7124	0.447479
15.7308	0.531309
15.7528	0.430307
15.7444	0.410502
15.7437	0.394677
15.767	0.497675
15.7624	0.482537
15.767	0.464156
15.7926	0.445696
15.7999	0.384883
15.8257	0.342027
15.8031	0.427271
15.8031	0.41083
15.9251	0.343752
16.0245	0.343778
16.1104	0.344047
16.1984	0.468216
16.1962	0.444222
16.1962	0.42778
16.1962	0.411338
16.1962	0.394897
16.1962	0.380425
16.3013	0.47421
16.2595	0.462082
16.264	0.445645
16.2667	0.426216
16.2595	0.412757
16.264	0.394638
16.2595	0.37539
16.395	0.473794
16.4944	0.473889
16.5938	0.474492
16.6954	0.600506
16.6932	0.576498
16.6932	0.560056
16.6895	0.542892
16.6989	0.493809
16.6855	0.47407
16.706	0.532258
16.7983	0.606044
16.7565	0.594086
16.7565	0.577645
16.7565	0.561203
16.7565	0.511679
16.7583	0.489758
16.7475	0.479734
16.761	0.544766
16.761	0.528324
16.892	0.605425
16.9914	0.605519
17.0831	0.607048
17.118	0.591168
17.118	0.574726
17.118	0.558285
17.118	0.541843
17.118	0.525401
17.118	0.50896
17.1123	0.490169
17.1799	0.477261
17.1975	0.455697
17.1902	0.43606
17.1902	0.419618
17.1902	0.403176
17.1902	0.386735
17.1868	0.371382
17.1767	0.586264
17.1767	0.569822
17.1767	0.553381
17.1812	0.534452
17.1767	0.522054
17.2174	0.499814
17.2264	0.36958
17.2764	0.477729
17.282	0.454198
17.2851	0.434207
17.2851	0.417765
17.2851	0.401323
17.2903	0.382452
17.3252	0.498124
17.371	0.47173
17.4082	0.502385
17.4789	0.493038
17.4723	0.467952
17.5178	0.500269
17.5663	0.465106
17.5535	0.478256
17.6623	0.465405
17.7596	0.466867
17.859	0.466961
17.9584	0.46624
18.0621	0.4695
18.0973	0.506096
18.1651	0.490617
18.1494	0.467664
18.2533	0.446114
18.2475	0.424289
18.2438	0.407476
18.2606	0.495891
18.2566	0.473079
18.2445	0.46496
18.2573	0.396025
18.3063	0.444591
18.3063	0.428149
18.3108	0.510362
18.3108	0.49392
18.3108	0.477479
18.3108	0.461037
18.3522	0.402036
18.365	0.3924
18.4614	0.403274
18.5655	0.413021
18.6632	0.428726
18.7626	0.444854
18.862	0.46139
18.9614	0.477416
19.0608	0.492899
19.1565	0.503254
19.2576	0.528615
19.2235	0.512722
19.35	0.541615
19.4494	0.558422
19.5488	0.574958
19.6482	0.591154
19.7476	0.605143
19.847	0.608226
19.9464	0.60832
20.0458	0.608415
20.1453	0.608509
20.2447	0.608603
20.34	0.608096
20.4295	0.600333
20.5248	0.598474
20.622	0.598818
20.7275	0.593527
20.809	0.587652
20.9035	0.592071
20.9246	0.654124
20.9224	0.630103
20.926	0.614032
20.9702	0.59381
21.0259	0.657435
20.9811	0.647416
20.9811	0.630974
20.9811	0.614533
21.1212	0.652984
21.2206	0.652874
21.322	0.657779
21.3646	0.683154
21.3963	0.655698
21.4613	0.685828
21.4194	0.673384
21.555	0.685327
21.6544	0.685421
21.7538	0.685516
21.8462	0.686434
21.9242	0.676389
21.9111	0.65199
21.9461	0.687406
21.9492	0.643538
21.9797	0.667046
22.1057	0.645352
22.1966	0.646564
22.296	0.650021
22.3954	0.654022
22.4948	0.657581
22.5942	0.660801
22.6936	0.664903
22.793	0.668394
22.8924	0.671954
22.9918	0.67249
23.0912	0.672584
23.1906	0.672678
23.29	0.672772
23.3894	0.672866
23.4888	0.672961
23.5882	0.673055
23.6876	0.673081
23.7813	0.67371
23.8864	0.665946
23.9108	0.651802
23.9742	0.634778
23.9723	0.656604
24.0358	0.61778
24.022	0.636846
24.0843	0.59933
24.1533	0.592329
24.2389	0.59255
24.3383	0.593052
24.4377	0.592943
24.5371	0.593648
24.6206	0.64325
24.6184	0.619339
24.6365	0.597207
24.7235	0.649114
24.6817	0.637471
24.6817	0.62103
24.6907	0.604596
24.8172	0.648436
24.9166	0.64853
25.0172	0.650689
25.0814	0.699204
25.0829	0.675817
25.1088	0.654003
25.1844	0.70517
25.1425	0.693212
25.1425	0.67677
25.2781	0.704551
25.3775	0.704645
25.4769	0.704739
25.5458	0.705832
