# Supplementary material for: E69K mutation in β-tubulin 2 blocks cell wall integrity signaling during plant cell elongation
Source: EMBO Rep. 2025 Sep 30;26(21):5117–32. doi: 10.1038/s44319-025-00507-4 (PMC12592460; doi:10.1038/s44319-025-00507-4)
Supplement: Supplementary file 3 — Source data Fig. 1 [file 44319_2025_507_MOESM3_ESM.zip › Figure 1/1D/Green lines data.xls]

## Sheet: upper_line
Chromosome 5 position	△(SNP-index)
0.0588079	0.326581
0.0566563	0.302825
0.052891	0.28604
0.0694583	0.273414
0.140246	0.323864
0.150638	0.309092
0.15606	0.291121
0.164146	0.275408
0.257615	0.315879
0.255464	0.292143
0.267976	0.275264
0.323239	0.316714
0.323239	0.300123
0.360139	0.281412
0.380335	0.27086
0.46546	0.294012
0.472345	0.27319
0.568419	0.301043
0.526565	0.284808
0.664267	0.316834
0.65835	0.297264
0.759925	0.322364
0.76281	0.306935
0.844276	0.294225
0.860923	0.323698
0.853392	0.307227
0.877705	0.27732
0.980659	0.309434
0.969363	0.278111
1.06188	0.31714
1.05973	0.293313
1.06877	0.278035
1.15913	0.32209
1.16559	0.305779
1.11395	0.293772
1.25854	0.324211
1.25283	0.303384
1.33786	0.298801
1.37376	0.305976
1.43594	0.298483
1.53289	0.303227
1.5828	0.331496
1.60604	0.302596
1.67829	0.334216
1.63356	0.322664
1.77363	0.333701
1.87303	0.333728
1.97244	0.333958
2.06337	0.33601
2.11748	0.32331
2.16161	0.30757
2.22019	0.330694
2.25215	0.310225
2.32286	0.33349
2.32487	0.309568
2.41524	0.334377
2.51249	0.334174
2.60716	0.328107
2.70441	0.323034
2.79975	0.323433
2.87701	0.314576
2.87944	0.287925
2.89289	0.328982
2.99229	0.276602
3.08659	0.28247
3.19038	0.293332
3.14872	0.277889
3.28276	0.298682
3.38216	0.301324
3.48157	0.301622
3.58097	0.301716
3.68037	0.30181
3.77978	0.30238
3.88133	0.330773
3.88176	0.305417
3.89726	0.300147
3.98265	0.33625
3.93792	0.324848
4.07799	0.335818
4.17739	0.335912
4.2768	0.3357
4.36995	0.334111
4.47819	0.339453
4.58275	0.340673
4.67441	0.336621
4.77382	0.336749
4.87322	0.336571
4.97262	0.336666
5.07203	0.33676
5.17143	0.336854
5.27083	0.336948
5.37024	0.337043
5.46964	0.337137
5.56905	0.337231
5.66845	0.337325
5.76785	0.337419
5.86726	0.340537
5.96881	0.348802
5.92148	0.337939
6.06606	0.350101
6.16547	0.350128
6.26081	0.349807
6.35072	0.343452
6.37009	0.288756
6.33114	0.321921
6.33717	0.309186
6.4446	0.280723
6.53597	0.281349
6.63538	0.281443
6.73478	0.281537
6.83418	0.281632
6.93359	0.282507
7.03299	0.287663
7.1324	0.293702
7.2318	0.2993
7.3312	0.305508
7.43061	0.309645
7.53001	0.309943
7.62941	0.310037
7.72882	0.314004
7.78247	0.337274
7.81467	0.313483
7.87911	0.340345
7.83726	0.328544
7.97281	0.339577
8.07221	0.339604
8.17162	0.339766
8.27102	0.340098
8.36199	0.345733
8.47554	0.351491
8.56298	0.357804
8.66864	0.36054
8.76804	0.349718
8.87542	0.342805
8.96685	0.340588
9.06625	0.340648
9.16565	0.34064
9.26506	0.340734
9.35599	0.342876
9.41812	0.333873
9.40965	0.312642
9.40394	0.291089
9.48765	0.283655
9.4729	0.338565
9.4729	0.322123
9.4729	0.305681
9.58134	0.283624
9.67918	0.290811
9.69194	0.323825
9.75304	0.29757
9.73497	0.28625
9.79078	0.330698
9.7922	0.316821
9.88859	0.333071
9.88085	0.31452
9.91671	0.297964
9.96335	0.287621
9.95637	0.316353
10.0326	0.299937
10.0775	0.29614
10.1597	0.297489
10.2591	0.298093
10.3585	0.301312
10.4579	0.307521
10.5573	0.308329
10.6482	0.309629
10.7051	0.293955
10.7335	0.306627
10.8022	0.289727
10.8793	0.305153
10.8962	0.288546
10.9771	0.308652
11.0724	0.312282
11.174	0.328931
11.146	0.30862
11.2712	0.330984
11.3668	0.334693
11.3838	0.314241
11.4565	0.321761
11.4844	0.308658
11.5785	0.309296
11.6794	0.311326
11.7704	0.327504
11.781	0.309115
11.8698	0.331655
11.967	0.331712
12.058	0.33409
12.1026	0.32063
12.0948	0.301298
12.1297	0.288791
12.1736	0.334683
12.2047	0.320129
12.1658	0.304248
12.2652	0.336954
12.3063	0.317374
12.4029	0.328957
12.3881	0.309242
12.5002	0.332047
12.5996	0.334451
12.685	0.35272
12.699	0.331318
12.7758	0.358187
12.7765	0.339205
12.8352	0.330541
12.9173	0.306022
12.9249	0.336356
12.9099	0.320399
12.9507	0.288711
12.9791	0.328934
12.9791	0.312492
13.0424	0.286803
13.1418	0.287305
13.2412	0.289743
13.2905	0.354191
13.2949	0.311858
13.3307	0.291003
13.3858	0.356632
13.3496	0.314837
13.4852	0.357066
13.5776	0.358108
13.649	0.342404
13.6705	0.360231
13.7333	0.333834
13.8286	0.333476
13.928	0.33357
14.0274	0.333664
14.1268	0.333759
14.2192	0.335382
14.3319	0.344531
14.425	0.345727
14.5244	0.345957
14.6238	0.34595
14.7074	0.347201
14.8311	0.346944
14.922	0.3463
15.0214	0.346191
15.1208	0.346285
15.2202	0.348825
15.2824	0.371386
15.3106	0.348333
15.3779	0.376946
15.3332	0.364049
15.4733	0.376886
15.5727	0.377117
15.6643	0.377815
15.6914	0.359798
15.7245	0.350519
15.8257	0.363361
15.9251	0.365357
16.0245	0.365451
16.1239	0.365002
16.2143	0.335565
16.2233	0.354837
16.3158	0.33619
16.4131	0.335926
16.5125	0.33602
16.6039	0.335008
16.6932	0.316933
16.7635	0.304828
16.7565	0.32803
16.8559	0.303836
16.9553	0.30393
17.0547	0.30698
17.125	0.333196
17.1458	0.307071
17.2229	0.340625
17.1722	0.325435
17.3189	0.355183
17.2909	0.333448
17.4082	0.362191
17.4723	0.346832
17.5101	0.361628
17.5558	0.337158
17.6511	0.337099
17.7505	0.337194
17.8499	0.337288
17.9493	0.337382
18.0417	0.338383
18.12	0.33073
18.1042	0.306033
18.1468	0.294703
18.1481	0.338318
18.2114	0.31949
18.2385	0.296212
18.3193	0.317274
18.3259	0.302697
18.4159	0.316544
18.5096	0.315493
18.609	0.313718
18.7084	0.312386
18.8078	0.310272
18.9072	0.309075
19.0066	0.307131
19.106	0.305901
19.2054	0.304195
19.3048	0.302386
19.4042	0.30068
19.5036	0.298736
19.603	0.297981
19.7025	0.295901
19.8019	0.294671
19.9013	0.294765
20.0007	0.294859
20.1001	0.294953
20.1995	0.295048
20.2989	0.295549
20.3983	0.298667
20.4977	0.299441
20.5971	0.299399
20.6969	0.301774
20.7529	0.335306
20.7823	0.305876
20.8553	0.341809
20.8094	0.328883
20.9355	0.36069
20.9495	0.337644
21.0302	0.322914
21.024	0.297164
21.0308	0.367819
21.0308	0.351377
21.056	0.335012
21.1212	0.303089
21.115	0.290425
21.0896	0.359291
21.2206	0.294147
21.32	0.297231
21.3737	0.317367
21.4036	0.297777
21.4687	0.319045
21.564	0.318761
21.6634	0.318856
21.7628	0.31895
21.8582	0.318779
21.9476	0.308587
21.9562	0.318909
22.047	0.305954
22.1424	0.311564
22.2418	0.317196
22.3412	0.322895
22.4406	0.328866
22.54	0.334498
22.6394	0.340061
22.7388	0.34576
22.8382	0.350916
22.9376	0.353694
23.037	0.353788
23.1364	0.353883
23.2358	0.353977
23.3352	0.354071
23.4346	0.354165
23.534	0.354259
23.6334	0.354354
23.7328	0.354448
23.8322	0.35461
23.9316	0.351443
24.031	0.34566
24.1304	0.341237
24.2298	0.340719
24.3292	0.340814
24.4286	0.340908
24.5259	0.341125
24.6262	0.33218
24.6107	0.309692
24.6173	0.345384
24.6508	0.295508
24.6835	0.328669
24.7432	0.295173
24.8324	0.294267
24.9257	0.29467
25.0251	0.294526
25.1245	0.291937
25.2239	0.290468
25.3233	0.290562
25.4227	0.290657
25.5221	0.290751
25.6158	0.291036

## Sheet: lower_line
Chromosome 5 position	△(SNP-index)
0.0566563	-0.318968
0.0694583	-0.337295
0.160127	-0.313231
0.150036	-0.326942
0.252452	-0.310217
0.279793	-0.321626
0.372941	-0.313641
0.472345	-0.306651
0.567682	-0.302532
0.65792	-0.315989
0.66573	-0.300047
0.754204	-0.323095
0.851886	-0.31672
0.953255	-0.311407
1.0526	-0.297084
1.04811	-0.319116
1.13428	-0.299229
1.14687	-0.318275
1.17146	-0.326744
1.25357	-0.305693
1.26675	-0.324276
1.35106	-0.302031
1.44831	-0.301921
1.53997	-0.299432
1.58257	-0.311669
1.57482	-0.335208
1.63356	-0.305856
1.67423	-0.328577
1.67423	-0.339991
1.77363	-0.335617
1.87303	-0.335523
1.97244	-0.335327
2.06613	-0.335104
2.14956	-0.343183
2.24354	-0.343732
2.31454	-0.347169
2.35141	-0.333248
2.44235	-0.334847
2.54175	-0.330099
2.64115	-0.32372
2.74056	-0.322369
2.83996	-0.319523
2.93937	-0.312329
3.04073	-0.308909
3.14032	-0.294641
3.12996	-0.31327
3.23351	-0.291634
3.32297	-0.298089
3.41831	-0.300054
3.51771	-0.299959
3.61712	-0.299865
3.71652	-0.299771
3.8089	-0.298562
3.8842	-0.307791
3.89037	-0.332472
3.91533	-0.298462
3.98762	-0.326928
3.98762	-0.33807
4.08703	-0.333424
4.18643	-0.33333
4.28583	-0.333236
4.38524	-0.333142
4.48464	-0.333047
4.58405	-0.332953
4.68345	-0.332859
4.78285	-0.332765
4.88226	-0.33267
4.98166	-0.332576
5.08106	-0.332482
5.18047	-0.332388
5.27987	-0.332294
5.37928	-0.332199
5.47868	-0.332105
5.57808	-0.332011
5.67749	-0.331917
5.77689	-0.331721
5.86927	-0.331527
5.94658	-0.339758
6.03895	-0.345128
6.13836	-0.344932
6.23776	-0.343309
6.32316	-0.31292
6.33717	-0.342671
6.42553	-0.306504
6.38958	-0.322722
6.39139	-0.335724
6.5179	-0.307205
6.6173	-0.307111
6.71671	-0.307016
6.81611	-0.306922
6.91552	-0.308289
7.00789	-0.312927
7.0852	-0.321531
7.17187	-0.326095
7.25558	-0.334276
7.3413	-0.338604
7.41147	-0.345923
7.5029	-0.345133
7.6023	-0.345039
7.70171	-0.343518
7.80682	-0.332219
7.76497	-0.344138
7.90052	-0.329911
7.99992	-0.329715
8.09932	-0.329621
8.19873	-0.329527
8.29813	-0.329433
8.39128	-0.328195
8.42186	-0.341675
8.51501	-0.342679
8.61442	-0.342687
8.71382	-0.339841
8.82025	-0.329311
8.78159	-0.341306
8.91263	-0.32868
9.01203	-0.328756
9.11143	-0.328662
9.21084	-0.328568
9.31024	-0.328168
9.4118	-0.31069
9.40965	-0.330553
9.5112	-0.304866
9.47064	-0.324398
9.60845	-0.304479
9.7016	-0.303095
9.73219	-0.315196
9.82612	-0.31294
9.90334	-0.29546
9.92474	-0.314846
9.99918	-0.287784
9.99929	-0.306708
10.0964	-0.284416
10.1958	-0.284288
10.2952	-0.284193
10.3876	-0.284438
10.4649	-0.292876
10.5573	-0.293287
10.6487	-0.292079
10.7189	-0.301464
10.8103	-0.303272
10.9119	-0.294641
10.8646	-0.306074
11.0091	-0.288714
11.1085	-0.287159
11.1037	-0.304928
11.1405	-0.315988
11.1808	-0.299945
11.2391	-0.314687
11.3349	-0.311705
11.4047	-0.294684
11.4158	-0.315374
11.4971	-0.292634
11.5965	-0.292302
11.6889	-0.291301
11.7621	-0.305037
11.8532	-0.313694
11.8465	-0.299912
11.9511	-0.31387
12.0484	-0.311814
12.1407	-0.306069
12.2163	-0.313761
12.2964	-0.296571
12.3104	-0.316186
12.3918	-0.288661
12.3918	-0.309401
12.4811	-0.313303
12.5032	-0.305268
12.5766	-0.31398
12.6719	-0.309864
12.6639	-0.33013
12.7341	-0.335647
12.7798	-0.313974
12.7939	-0.336942
12.8707	-0.309982
12.9701	-0.302754
13.0695	-0.300995
13.1689	-0.300901
13.2621	-0.298283
13.289	-0.312477
13.2954	-0.334819
13.3496	-0.303968
13.3879	-0.338345
13.3948	-0.326096
13.4874	-0.338215
13.5846	-0.336957
13.6549	-0.316051
13.675	-0.337705
13.7513	-0.311634
13.7066	-0.323559
13.8467	-0.311842
13.9461	-0.311748
14.0455	-0.311654
14.1449	-0.311559
14.2386	-0.311766
14.3223	-0.319789
14.416	-0.323634
14.5154	-0.32354
14.6148	-0.323445
14.7142	-0.323351
14.8136	-0.323257
14.913	-0.323163
15.0124	-0.323068
15.1118	-0.322804
15.2042	-0.321683
15.2753	-0.33193
15.3093	-0.350119
15.3377	-0.325002
15.401	-0.353036
15.5004	-0.3525
15.5998	-0.352711
15.7013	-0.328359
15.6954	-0.351941
15.7986	-0.32375
15.7902	-0.340317
15.898	-0.335681
15.9974	-0.335587
16.0968	-0.335493
16.1984	-0.315859
16.1924	-0.337271
16.3013	-0.309024
16.2595	-0.326993
16.395	-0.309427
16.4944	-0.309332
16.5938	-0.309034
16.6954	-0.283857
16.6918	-0.308082
16.7983	-0.277361
16.7583	-0.294957
16.7475	-0.304982
16.892	-0.277941
16.9914	-0.277846
17.0831	-0.275037
17.1196	-0.289028
17.1402	-0.307101
17.1953	-0.329262
17.2031	-0.347211
17.1812	-0.281216
17.2264	-0.306936
17.2897	-0.328859
17.2968	-0.343804
17.3981	-0.333095
17.4761	-0.31322
17.4975	-0.333961
17.5755	-0.307698
17.5336	-0.319931
17.6692	-0.308219
17.7686	-0.308125
17.868	-0.30803
17.9674	-0.307936
18.0668	-0.30509
18.1662	-0.297693
18.2656	-0.289072
18.365	-0.28592
18.4644	-0.285792
18.5638	-0.286207
18.6632	-0.286928
18.7626	-0.287751
18.862	-0.287963
18.9614	-0.287937
19.0608	-0.287842
19.1603	-0.288563
19.2597	-0.289047
19.3591	-0.28936
19.4585	-0.290081
19.5579	-0.290293
19.6573	-0.290266
19.7567	-0.290172
19.8561	-0.290078
19.9555	-0.289984
20.0549	-0.28989
20.1543	-0.289795
20.2537	-0.289701
20.3509	-0.290926
20.4456	-0.29564
20.5429	-0.295779
20.6423	-0.295719
20.7332	-0.295179
20.7953	-0.304602
20.8778	-0.303259
20.9224	-0.319878
20.9953	-0.330616
21.0149	-0.299763
21.0632	-0.325741
21.1192	-0.292244
21.0805	-0.304612
21.2116	-0.293481
21.311	-0.291145
21.4104	-0.284528
21.5098	-0.282905
21.6092	-0.282811
21.7086	-0.282717
21.808	-0.282521
21.9074	-0.275721
22.0068	-0.270409
22.1021	-0.272404
22.1916	-0.278298
22.287	-0.282678
22.3793	-0.286607
22.4566	-0.293218
22.549	-0.297309
22.6444	-0.301934
22.7338	-0.308014
22.8292	-0.312704
22.9286	-0.315463
23.028	-0.315471
23.1274	-0.315376
23.2268	-0.315282
23.3262	-0.315188
23.4256	-0.315094
23.525	-0.315
23.6244	-0.314905
23.7238	-0.314811
23.8232	-0.314683
23.9146	-0.317708
23.9848	-0.329159
24.0678	-0.334315
24.1208	-0.342834
24.2118	-0.341253
24.3112	-0.341159
24.4106	-0.341065
24.51	-0.340665
24.6082	-0.335159
24.6206	-0.2888
24.622	-0.312166
24.6184	-0.343483
24.6772	-0.331844
24.7235	-0.282947
24.6817	-0.295219
24.6817	-0.311661
24.8172	-0.283507
24.9166	-0.283413
25.0194	-0.280357
25.0863	-0.251407
25.1069	-0.280451
25.1844	-0.246952
25.1425	-0.25891
25.2781	-0.24859
25.3775	-0.248598
25.4769	-0.248402
25.5763	-0.24756
25.6456	-0.246226
