# Supplementary material for: E69K mutation in β-tubulin 2 blocks cell wall integrity signaling during plant cell elongation
Source: EMBO Rep. 2025 Sep 30;26(21):5117–32. doi: 10.1038/s44319-025-00507-4 (PMC12592460; doi:10.1038/s44319-025-00507-4)
Supplement: Supplementary file 4 — Source data Fig. 2 [file 44319_2025_507_MOESM4_ESM.zip]

Archive with 36 entries (27 files):
- Figure 2/
- Figure 2/.DS_Store
- __MACOSX/Figure 2/._.DS_Store
- Figure 2/2G/
- Figure 2/2H/
- Figure 2/2A/
- Figure 2/2F/
- Figure 2/2C/
- Figure 2/2D/
- Figure 2/2E/
- Figure 2/2B/
- Figure 2/2G/fra1-tub2-control.tif
- __MACOSX/Figure 2/2G/._fra1-tub2-control.tif
- Figure 2/2G/fra1-tub2-E69K-100uM.tif
- Figure 2/2G/fra1-tub2-50uM.tif
- Figure 2/2G/fra1-tub2-E69K-50uM.tif
- Figure 2/2G/fra1-tub2-E69K-control.tif
- Figure 2/2G/fra1-tub2-100uM.tif
- Figure 2/2H/microtubule density.xlsx
- __MACOSX/Figure 2/2H/._microtubule density.xlsx
- Figure 2/2A/fra1-tub2.tif
- __MACOSX/Figure 2/2A/._fra1-tub2.tif
- Figure 2/2A/fra1-tub2-E69K.tif
- __MACOSX/Figure 2/2A/._fra1-tub2-E69K.tif
- Figure 2/2F/rescue frequency.xls
- __MACOSX/Figure 2/2F/._rescue frequency.xls
- Figure 2/2C/growth rate.xls
- __MACOSX/Figure 2/2C/._growth rate.xls
- Figure 2/2D/.DS_Store
- __MACOSX/Figure 2/2D/._.DS_Store
- Figure 2/2D/shrinkage rate.xls
- __MACOSX/Figure 2/2D/._shrinkage rate.xls
- Figure 2/2E/catastrophe frequency.xls
- __MACOSX/Figure 2/2E/._catastrophe frequency.xls
- Figure 2/2B/Fluorescence intensity.xlsx
- __MACOSX/Figure 2/2B/._Fluorescence intensity.xlsx
