# Supplementary material for: E69K mutation in β-tubulin 2 blocks cell wall integrity signaling during plant cell elongation
Source: EMBO Rep. 2025 Sep 30;26(21):5117–32. doi: 10.1038/s44319-025-00507-4 (PMC12592460; doi:10.1038/s44319-025-00507-4)
Supplement: Supplementary file 4 — Source data Fig. 2 [file 44319_2025_507_MOESM4_ESM.zip › Figure 2/2H/microtubule density.xlsx]

## Sheet: Sheet1
TUB2-control	TUB2-50	TUB2-100		TUB2E69K-ck	TUB2E69K-50	TUB2E69K-100
1.1	0.6	0.6		0.8	0.3	0
0.9	0.6	0.7		1.1	0.5	0.2
0.8	0.8	0.6		1	0.7	0.3
0.9	0.8	0.3		0.8	0.3	0
0.8	0.6	0.4		0.9	0.4	0
1	0.5	0.5		0.8	0.6	0
0.9	0.5	0.4		1	0.5	0.2
1.1	0.5	0.5		1	0.3	0.1
0.9	0.5	0.4		1	0.6	0.2
0.8	0.6	0.4		0.9	0.4	0.1
0.9	0.5	0.3		0.8	0.3	0
1.1	0.5	0.5		0.8	0.3	0.1
1	0.6	0.4		0.9	0.4	0
1.2	0.8	0.6		1.2	0.6	0.2
0.9	0.5	0.5		1	0.5	0.3
1.1	0.9	0.4		1	0.4	0.1
1.1	0.7	0.5		0.8	0.5	0
0.9	0.7	0.4		0.9	0.5	0.1
1	0.6	0.3		1.1	0.6	0
0.9	0.7	0.5		1.2	0.6	0
1	0.6	0.4		0.9	0.7	0
1.2	0.7	0.6		0.9	0.7	0
0.9	0.5	0.4		1	0.5	0
1	0.7	0.5		0.8	0.3	0
0.9	0.8	0.5		0.9	0.4	0.1
1.1	0.8	0.4		0.8	0.6	0.2
0.8	0.6	0.5		1	0.5	0.1
1	0.8	0.4		0.9	0.5	0.1
0.9	0.8	0.5		0.9	0.4	0.1
0.8	0.5	0.3		1	0.4	0
