# Supplementary material for: E69K mutation in β-tubulin 2 blocks cell wall integrity signaling during plant cell elongation
Source: EMBO Rep. 2025 Sep 30;26(21):5117–32. doi: 10.1038/s44319-025-00507-4 (PMC12592460; doi:10.1038/s44319-025-00507-4)
Supplement: Supplementary file 4 — Source data Fig. 2 [file 44319_2025_507_MOESM4_ESM.zip › Figure 2/2F/rescue frequency.xls]

## Sheet: Sheet1
2E	2K
0.00465291	0.00493151
0.00480746	0.00516285
0.0046935	0.00525755
0.0050049	0.00447156
0.00478008	0.0046863
