# Supplementary material for: E69K mutation in β-tubulin 2 blocks cell wall integrity signaling during plant cell elongation
Source: EMBO Rep. 2025 Sep 30;26(21):5117–32. doi: 10.1038/s44319-025-00507-4 (PMC12592460; doi:10.1038/s44319-025-00507-4)
Supplement: Supplementary file 4 — Source data Fig. 2 [file 44319_2025_507_MOESM4_ESM.zip › Figure 2/2C/growth rate.xls]

## Sheet: Sheet1
2E	2K
9.7368	6.981
9.552	6.7395
9.4968	6.705
9.372	6.546
9.312	6.501
9.2184	6.4005
9.1464	6.3705
9.1296	6.36
9.1056	6.3285
9.084	6.2955
8.9976	6.27
8.9544	6.207
8.8104	6.2025
8.7144	6.1605
8.5752	6.156
8.4864	6.135
8.4816	6.1185
8.4528	6.0885
8.3856	6.015
8.3568	5.9775
8.3568	5.958
8.2368	5.8785
8.2368	5.8725
8.1984	5.8725
8.1096	5.868
8.0952	5.8545
8.0304	5.832
8.0304	5.823
7.9392	5.79
7.92	5.787
7.9176	5.787
7.9176	5.7705
7.9056	5.727
7.8744	5.7255
7.8696	5.724
7.8672	5.7105
7.8408	5.691
7.8264	5.6805
7.7976	5.622
7.7952	5.622
7.7736	5.586
7.7664	5.5815
7.7472	5.577
7.7376	5.568
7.728	5.547
7.692	5.5335
7.6824	5.4945
7.6752	5.49
7.6536	5.4885
7.6416	5.481
7.5744	5.481
7.5744	5.4765
7.5648	5.4675
7.56	5.4525
7.5552	5.4315
7.5432	5.43
7.4688	5.4105
7.452	5.3835
7.4352	5.3805
7.4304	5.3685
7.4256	5.352
7.3464	5.319
7.3464	5.3145
7.3416	5.304
7.3224	5.304
7.3104	5.298
7.308	5.2875
7.3032	5.2785
7.296	5.2785
7.2888	5.2695
7.2816	5.265
7.2672	5.2515
7.2456	5.2455
7.2312	5.2305
7.2312	5.2275
7.2288	5.226
7.2192	5.19
7.2024	5.187
7.2	5.1705
7.1952	5.148
7.1808	5.1405
7.1784	5.133
7.1736	5.1315
7.1712	5.121
7.1544	5.103
7.152	5.0985
7.1472	5.094
7.1472	5.0865
7.1208	5.0715
7.1208	5.064
7.104	5.0595
7.104	5.052
7.0992	5.0415
7.0752	5.0355
7.0632	5.031
7.0608	5.0145
7.0608	5.001
7.0608	4.9845
7.0248	4.98
7.02	4.9785
7.0056	4.9425
6.9744	4.9335
6.9696	4.932
6.9552	4.929
6.9552	4.917
6.9456	4.917
6.9384	4.911
6.924	4.8945
6.924	4.89
6.9096	4.881
6.8832	4.875
6.8832	4.875
6.8808	4.8585
6.8544	4.8555
6.8472	4.854
6.8328	4.8375
6.8304	4.8375
6.804	4.8285
6.7896	4.827
6.7752	4.818
6.7728	4.815
6.756	4.8075
6.7512	4.8
6.7104	4.7835
6.7104	4.776
6.7104	4.773
6.708	4.767
6.696	4.7475
6.6936	4.734
6.6864	4.7235
6.6864	4.722
6.6816	4.722
6.6696	4.7145
6.6672	4.7145
6.6648	4.6965
6.6624	4.6665
6.6624	4.6575
6.6552	4.644
6.6552	4.6335
6.636	4.626
6.6288	4.6155
6.6192	4.6065
6.6168	4.605
6.6024	4.6035
6.5928	4.6005
6.5856	4.587
6.5808	4.5765
6.5784	4.5615
6.576	4.5525
6.5616	4.542
6.5616	4.542
6.552	4.5375
6.5472	4.5375
6.516	4.5255
6.5136	4.5225
6.5136	4.5135
6.4632	4.5105
6.456	4.509
6.4368	4.5045
6.432	4.4895
6.4248	4.4835
6.4248	4.4805
6.4176	4.4805
6.3792	4.4715
6.3768	4.47
6.3672	4.4655
6.3648	4.461
6.3576	4.452
6.3432	4.4445
6.3432	4.422
6.3408	4.4085
6.3336	4.3935
6.3168	4.3845
6.3072	4.3845
6.3048	4.3785
6.3048	4.3755
6.3	4.374
6.2976	4.3725
6.2976	4.3665
6.2736	4.3575
6.2328	4.356
6.2304	4.353
6.2184	4.35
6.2088	4.3395
6.2088	4.338
6.204	4.332
6.2016	4.326
6.2016	4.32
6.168	4.314
6.156	4.302
6.132	4.293
6.12	4.2885
6.1176	4.284
6.1152	4.272
6.0984	4.26
6.06	4.254
6.0432	4.2525
6.0336	4.2525
6.0312	4.2435
6.0312	4.2405
6.0168	4.2375
6.0144	4.2345
5.988	4.2315
5.9856	4.2315
5.9856	4.23
5.976	4.2165
5.9736	4.2135
5.94	4.2075
5.9376	4.2015
5.9328	4.1805
5.928	4.1715
5.9184	4.1715
5.916	4.1685
5.916	4.164
5.916	4.1625
5.916	4.1535
5.9136	4.1535
5.904	4.152
5.8896	4.125
5.844	4.1235
5.8368	4.122
5.8272	4.104
5.8272	4.104
5.808	4.104
5.8032	4.0905
5.7744	4.0815
5.7744	4.0785
5.76	4.071
5.76	4.041
5.7336	4.023
5.7264	4.011
5.7048	4.0035
5.7	3.996
5.6688	3.9945
5.616	3.9885
5.6088	3.984
5.6088	3.954
5.6016	3.9495
5.5872	3.942
5.5464	3.939
5.5248	3.9375
5.4984	3.933
5.4984	3.9105
5.4864	3.9105
5.4768	3.9045
5.4648	3.8985
5.4504	3.897
5.4504	3.894
5.4456	3.8535
5.4384	3.849
5.4384	3.849
5.4336	3.843
5.4312	3.837
5.4144	3.825
5.412	3.825
5.412	3.81
5.4048	3.8085
5.3976	3.807
5.3976	3.78
5.3808	3.7755
5.3544	3.771
5.3496	3.7695
5.3424	3.7665
5.3064	3.735
5.3064	3.726
5.2608	3.699
5.256	3.6645
5.2536	3.6345
5.2536	3.5955
5.2464	3.5955
5.2368	3.582
5.2344	3.579
5.22	3.579
5.1984	3.579
5.1888	3.5745
5.1456	3.5655
5.1072	3.5415
5.0856	3.531
5.0712	3.531
5.0568	3.5205
5.04	3.519
5.0256	3.4995
5.0208	3.4935
4.9944	3.489
4.9608	3.471
4.9584	3.4635
4.9584	3.4635
4.9536	3.4575
4.9368	3.4515
4.932	3.447
4.8936	3.4155
4.8552	3.3825
4.8288	3.369
4.812	3.3555
4.7808	3.3435
4.7808	3.336
4.7712	3.3195
4.7376	3.255
4.7376	3.2205
4.728	3.1755
4.728	3.174
4.6512	3.174
4.644	3.162
4.608	3.1605
4.5432	3.147
4.5288	3.147
4.524	3.1215
4.5096	3.096
4.5024	3.0735
4.488	3.0555
4.4856	2.9955
4.452	2.94
4.4448	2.8695
4.4376	2.8455
4.4328	2.829
4.4304	2.781
4.4256	2.7225
4.4256	2.598
4.4208	2.526
4.4208
4.4088
4.3752
4.3488
4.2696
4.2696
4.2552
4.2336
4.2336
4.2264
4.2264
4.176
4.152
4.0968
4.0896
4.068
4.0416
4.0248
3.9144
3.876
3.8304
3.8256
3.7992
3.6888
3.6696
3.6168
3.4992
3.42
3.36
3.2736
3.168
2.9952
2.9592
