# Supplementary material for: E69K mutation in β-tubulin 2 blocks cell wall integrity signaling during plant cell elongation
Source: EMBO Rep. 2025 Sep 30;26(21):5117–32. doi: 10.1038/s44319-025-00507-4 (PMC12592460; doi:10.1038/s44319-025-00507-4)
Supplement: Supplementary file 4 — Source data Fig. 2 [file 44319_2025_507_MOESM4_ESM.zip › Figure 2/2D/shrinkage rate.xls]

## Sheet: Sheet1
2E	2K
19.284	19.8576
19.1784	19.8168
19.0176	18.5208
18.7104	18.2616
18.6504	18.1488
18.4944	18
18.4536	17.5704
18.3672	17.508
18.3648	17.1984
18.3456	17.1816
18.2352	17.0208
18	17.0016
17.9568	16.8648
17.9424	16.7616
17.8896	16.7208
17.8896	16.6608
17.808	16.6368
17.8032	16.6248
17.6088	16.332
17.4312	16.3296
17.3856	16.2984
17.3664	16.2864
17.1864	16.2624
17.1696	16.1712
17.0976	16.14
17.076	16.0488
17.0184	15.9312
17.0088	15.9312
16.7184	15.7272
16.6704	15.6648
16.6152	15.66
16.5864	15.552
16.5192	15.4536
16.4592	15.4128
16.44	15.3648
16.4376	15.3216
16.4064	15.3168
16.3896	15.2928
16.2336	15.264
16.1496	15.2088
16.0056	15.1968
15.876	15.0816
15.8184	14.9736
15.7536	14.8824
15.7056	14.8488
15.5328	14.7816
15.5232	14.7648
15.3816	14.7456
15.0288	14.7408
15.0168	14.712
14.9712	14.6976
14.9688	14.5464
14.844	14.5464
14.8104	14.5056
14.664	14.484
14.5896	14.364
14.5656	14.364
14.5656	14.3112
14.5488	14.0424
14.5248	14.0088
14.3928	13.9752
14.3832	13.9344
14.3832	13.8096
14.3688	13.8096
14.0136	13.7856
14.004	13.7664
13.9056	13.764
13.8888	13.764
13.8792	13.7448
13.8648	13.7424
13.7568	13.7064
13.7016	13.596
13.6584	13.5792
13.6272	13.572
13.6056	13.5336
13.5216	13.4928
13.3968	13.4904
13.3632	13.4112
13.332	13.3944
13.2864	13.3896
13.2624	13.3584
13.1712	13.308
13.1688	13.2144
13.1424	13.1544
13.0728	13.1304
13.068	12.9624
13.0152	12.9336
12.9432	12.9216
12.912	12.9144
12.9096	12.8808
12.8808	12.8064
12.84	12.7848
12.8184	12.7368
12.7872	12.7368
12.5328	12.732
12.5136	12.7008
12.4512	12.6696
12.4368	12.6288
12.3672	12.6048
12.3576	12.588
12.336	12.5688
12.2568	12.4584
12.2544	12.4488
12.24	12.372
12.1464	12.3384
12.1296	12.3288
12.0624	12.3264
12.048	12.2832
11.9208	12.264
11.8992	12.216
11.868	12.1752
11.8272	12.1272
11.676	11.9136
11.6352	11.8368
11.5608	11.832
11.5368	11.832
11.4792	11.8008
11.4144	11.7912
11.3856	11.7696
11.28	11.7552
11.2536	11.7
11.2272	11.676
11.16	11.6304
11.1408	11.6208
11.136	11.5272
11.1144	11.4888
11.0784	11.4744
10.9896	11.448
10.9872	11.3448
10.9416	11.3328
10.8888	11.3256
10.8624	11.3256
10.764	11.3016
10.7376	11.112
10.6872	11.0952
10.5192	10.7736
10.5144	10.7424
10.4616	10.6992
10.44	10.6872
10.3872	10.5888
10.2528	10.4784
10.2456	10.38
10.212	10.3416
10.1592	10.3272
10.1496	10.2048
10.1496	10.1496
10.1112	10.0896
10.056	10.0752
10.0512	10.0416
9.8112	10.0416
9.7632	10.02
9.7104	10.0176
9.6984	10.0176
9.648	9.9744
9.6192	9.972
9.6072	9.9264
9.5856	9.9216
9.5496	9.8448
9.4752	9.8088
9.456	9.7896
9.408	9.7776
9.3144	9.7488
9.2448	9.7416
9.2376	9.7392
9.1296	9.7296
9.1032	9.708
9.0216	9.6936
8.9736	9.6552
8.928	9.4728
8.904	9.4728
8.8728	9.4632
8.8728	9.42
8.76	9.3864
8.7096	9.3168
8.6904	9.3168
8.6664	9.2448
8.6616	9.2088
8.5416	9.0696
8.4336	9.0624
8.364	8.9856
8.3568	8.8872
8.352	8.8752
8.3328	8.6184
8.3016	8.6088
8.2224	8.5104
8.2032	8.4048
	8.2392
	8.2272
	8.1648
	8.0232
	7.8288
	7.4088
