# Supplementary material for: E69K mutation in β-tubulin 2 blocks cell wall integrity signaling during plant cell elongation
Source: EMBO Rep. 2025 Sep 30;26(21):5117–32. doi: 10.1038/s44319-025-00507-4 (PMC12592460; doi:10.1038/s44319-025-00507-4)
Supplement: Supplementary file 4 — Source data Fig. 2 [file 44319_2025_507_MOESM4_ESM.zip › Figure 2/2E/catastrophe frequency.xls]

## Sheet: Sheet1
2E	2K
0.00676787	0.00704501
0.00661026	0.00604261
0.00613766	0.00624334
0.00643487	0.00581303
0.00504145	0.00515884
