# Supplementary material for: E69K mutation in β-tubulin 2 blocks cell wall integrity signaling during plant cell elongation
Source: EMBO Rep. 2025 Sep 30;26(21):5117–32. doi: 10.1038/s44319-025-00507-4 (PMC12592460; doi:10.1038/s44319-025-00507-4)
Supplement: Supplementary file 4 — Source data Fig. 2 [file 44319_2025_507_MOESM4_ESM.zip › Figure 2/2B/Fluorescence intensity.xlsx]

## Sheet: Sheet1
TUB2	TUB2E69K
1.06763	0.397806
0.730509	0.344641
1.0256	0.756303
1.1703	0.46972
0.804628	0.54294
0.666811	0.450781
1.19647	0.348708
1.28752	0.446763
0.900977	0.658495
0.724031	0.563662
0.422357	0.455264
0.431995	0.527045
1.03425	0.436778
1.12518	0.44626
0.822256	0.571927
0.885688	0.416977
	0.438366
	0.458469
	0.42394
