# Supplementary material for: E69K mutation in β-tubulin 2 blocks cell wall integrity signaling during plant cell elongation
Source: EMBO Rep. 2025 Sep 30;26(21):5117–32. doi: 10.1038/s44319-025-00507-4 (PMC12592460; doi:10.1038/s44319-025-00507-4)
Supplement: Supplementary file 5 — Source data Fig. 3 [file 44319_2025_507_MOESM5_ESM.zip]

Archive with 35 entries (29 files):
- Figure 3/
- Figure 3/3E/
- Figure 3/3B/
- __MACOSX/Figure 3/._3B
- Figure 3/3C/
- __MACOSX/Figure 3/._3C
- Figure 3/3D/
- Figure 3/.DS_Store
- __MACOSX/Figure 3/._.DS_Store
- Figure 3/3A/
- Figure 3/3E/Frequency of displaced MT.xls
- __MACOSX/Figure 3/3E/._Frequency of displaced MT.xls
- Figure 3/3B/.DS_Store
- __MACOSX/Figure 3/3B/._.DS_Store
- Figure 3/3B/Magnification .tif
- Figure 3/3B/Original image.tif
- Figure 3/3C/fra1.tif
- __MACOSX/Figure 3/3C/._fra1.tif
- Figure 3/3C/.DS_Store
- __MACOSX/Figure 3/3C/._.DS_Store
- Figure 3/3C/sofa1.tif
- __MACOSX/Figure 3/3C/._sofa1.tif
- Figure 3/3C/WT-Kymograph.tif
- Figure 3/3C/fra1-Kymograph.tif
- __MACOSX/Figure 3/3C/._fra1-Kymograph.tif
- Figure 3/3C/sofa1-Kymograph.tif
- Figure 3/3C/WT.tif
- __MACOSX/Figure 3/3C/._WT.tif
- Figure 3/3D/Fluorescence level.xls
- __MACOSX/Figure 3/3D/._Fluorescence level.xls
- Figure 3/3A/fra1.tif
- Figure 3/3A/.DS_Store
- __MACOSX/Figure 3/3A/._.DS_Store
- Figure 3/3A/sofa1.tif
- Figure 3/3A/WT.tif
