# Supplementary material for: E69K mutation in β-tubulin 2 blocks cell wall integrity signaling during plant cell elongation
Source: EMBO Rep. 2025 Sep 30;26(21):5117–32. doi: 10.1038/s44319-025-00507-4 (PMC12592460; doi:10.1038/s44319-025-00507-4)
Supplement: Supplementary file 5 — Source data Fig. 3 [file 44319_2025_507_MOESM5_ESM.zip › Figure 3/3E/Frequency of displaced MT.xls]

## Sheet: Sheet1
fra1	sofa1	WT
12.8205	9.09091	4.44444
20	12.5	0
10	7.69231	7.69231
12.766	11.7647	6.34921
6.06061	5	2.5
21.4286	14.5833	6.06061
7.5	16.6667	1.75439
23.3333	10.7143	6.52174
20.6897	20	10.7143
15.7895	19.0476	11.1111
6.66667	23.5294	8.51064
11.6279	14.6341	9.67742
11.7647
23.0769
