# Supplementary material for: E69K mutation in β-tubulin 2 blocks cell wall integrity signaling during plant cell elongation
Source: EMBO Rep. 2025 Sep 30;26(21):5117–32. doi: 10.1038/s44319-025-00507-4 (PMC12592460; doi:10.1038/s44319-025-00507-4)
Supplement: Supplementary file 5 — Source data Fig. 3 [file 44319_2025_507_MOESM5_ESM.zip › Figure 3/3D/Fluorescence level.xls]

## Sheet: Sheet1
fra1	sofa1	WT
1.7534	2.9816	3.2146
2.0074	2.1336	4.5156
2.8704	2.7806	2.3996
2.8904	2.9286	4.1966
2.4954	2.5946	3.3666
1.8804	2.8596	6.2376
1.0934	2.6466	5.2056
3.1914	1.9516	3.3776
3.2354	3.0546	4.7916
1.7724	3.1836	4.8896
1.8134	2.5106	4.6626
2.8254	3.1196	4.3836
2.4314	2.0086	4.5666
1.4754	1.3346	3.5386
2.1564	2.3076	3.9196
1.6144	1.5216	3.3976
2.6214	1.6996	4.2356
3.1294	2.6196	4.3376
1.7824	1.3746	3.3266
2.1384	1.4876	4.8716
1.5394	2.7706	4.6386
2.1854	3.6936	3.4766
1.9504	3.5346	3.1056
2.3894	2.0026	4.1076
1.2064	2.4086	3.0226
2.3674	2.3756	2.2886
1.7504	2.5606	2.1846
2.4674	2.6366	2.7976
2.6774	3.2356	2.8516
3.0154	1.7856	4.3326
2.6624	3.2826	3.0276
3.1664	2.2426	3.8796
2.0684	2.8026	3.3076
2.6104	1.4616	3.8426
2.0474	2.4426	3.6766
2.4034	1.9066	3.8536
2.2704	2.2176	3.1756
1.8884	2.0126	3.4576
2.5584	2.8936	3.4966
2.7704	3.366	2.9906
1.4964	2.781	6.366
1.8584	2.361	3.638
2.0794	2.662	4.558
1.9424	2.318	4.141
2.2934	2.928	3.767
2.1254	2.976	5.913
1.7084	2.303	4.651
1.7814	3.088	4.685
2.0524	2.631	5.467
2.4384	2.933	2.946
2.5084	2.41	3.535
1.9324	2.323	5.472
2.0214	3.049	5.526
2.8264	1.526	5.095
2.0014	2.822	3.418
2.2674	3.693	4.57
2.3934	2.133	3.709
2.2344	2.588	3.074
2.5484	2.533	6.537
1.8284	1.732	4.436
2.7784	2.236	5.072
1.9824	1.524	5.879
2.8518	1.227	5.788
2.9918	1.464	3.957
2.8918	2.856	4.391
2.4008	2.693	3.783
2.1698	3.702	3.522
3.4348	2.912	2.771
2.1948	2.254	3.273
3.1598	2.618	3.179
2.5938	2.716	5.763
1.9668	1.647	5.392
2.5498	1.972	4.925
2.7458	3.793	2.86
1.7748	2.975	4.954
3.0648	3.075	3.062
1.3088	2.349	2.945
1.7988	3.057	2.387
2.0918	1.801	2.888
1.8298	3.4268	5.527
1.8248	3.3518	3.643
2.4448	3.2808	3.077
2.7178	3.4368	4.03
1.4368	3.2438	4.001
2.4438	3.5188	4.402
2.5628	2.3128	3.279
1.8088	2.5108	4.139
2.6108	1.7108	3.977
2.1068	2.2558	4.329
2.7358	1.8718	4.26
1.2138	1.6448	5.841
2.4828	0.7708	6.159
2.6788	2.1228	4.919
1.8778	2.0438	5.186
1.8798	2.4138	5.308
2.2618	2.0918	4.935
2.0678	3.2718	5.711
2.2836	0.8578	5.33
2.1388	2.0618	5.158
	1.8038	4.163
	1.9508	4.182
	1.5618	4.48
	2.4278	4.37
	2.3948	4.019
	1.9458	5.769
	2.7848	4.414
	2.1388	4.834
	1.7778	5.893
	3.5728	4.363
	3.5208	5.597
	2.1728	4.813
	2.2948	3.158
	4.2628	4.885
	2.0058	4.805
	2.4778	4.108
	2.7768	4.399
	2.0528	3.924
	3.5898	3.636
	3.2788	4.007
	3.0978	5.409
	3.1308
	3.5788
	1.6918
	3.4638
	2.2278
	2.1808
	2.8918
	2.4268
	1.5128
