# Supplementary material for: E69K mutation in β-tubulin 2 blocks cell wall integrity signaling during plant cell elongation
Source: EMBO Rep. 2025 Sep 30;26(21):5117–32. doi: 10.1038/s44319-025-00507-4 (PMC12592460; doi:10.1038/s44319-025-00507-4)
Supplement: Supplementary file 6 — Source data Fig. 4 [file 44319_2025_507_MOESM6_ESM.zip]

Archive with 13 entries (9 files):
- Figure 4/
- Figure 4/.DS_Store
- __MACOSX/Figure 4/._.DS_Store
- Figure 4/4C/
- Figure 4/4D/
- Figure 4/4A/
- Figure 4/4C/Cellulose content.xls
- __MACOSX/Figure 4/4C/._Cellulose content.xls
- Figure 4/4D/tub6+cesa3.tif
- __MACOSX/Figure 4/4D/._tub6+cesa3.tif
- Figure 4/4D/magenta-GFP.tif
- Figure 4/4A/Breaking force.xls
- __MACOSX/Figure 4/4A/._Breaking force.xls
