# Supplementary material for: E69K mutation in β-tubulin 2 blocks cell wall integrity signaling during plant cell elongation
Source: EMBO Rep. 2025 Sep 30;26(21):5117–32. doi: 10.1038/s44319-025-00507-4 (PMC12592460; doi:10.1038/s44319-025-00507-4)
Supplement: Supplementary file 6 — Source data Fig. 4 [file 44319_2025_507_MOESM6_ESM.zip › Figure 4/4C/Cellulose content.xls]

## Sheet: Sheet1
fra1	sofa1	WT
368.06	356.63	366.79
327.03	363.04	393.51
362.37	373.24	336.38
